# Supplementary material for: Timing and Frequency of Adverse Events Within 90 Days of Hip Arthroplasty
Source: J Clin Med. 2026 Jul 17;15(14):5635. doi: 10.3390/jcm15145635 (PMC13412914; doi:10.3390/jcm15145635)
Supplement: Supplementary file 1 [file jcm-15-05635-s001.zip]

Archive with 2 entries (2 files):
- STROBE checklist.pdf
- STROBE flow diagram.pdf
